# Supplementary material for: Genome-wide analysis of the passion fruit invertase gene family reveals involvement of PeCWINV5 in hexose accumulation
Source: BMC Plant Biol. 2024 Sep 6;24:836. doi: 10.1186/s12870-024-05392-y (PMC11378628; doi:10.1186/s12870-024-05392-y)
Supplement: Supplementary file 1 — Supplementary Material 1 [file 12870_2024_5392_MOESM1_ESM.xlsx]

## Sheet: Table 1
Table 1The characteristics of sugar metabolism gene family members in Passiflora edulis.
Gene ID	Gene location	CDS length (bp)	Number of amino acids	Molecular weight /u	Theoretical pI	Instability index	Stable/unstable	Gravy	Formula	Subcellular location
PeCWINV1	P_edulia010000882.g	1617	538	60833	8.35	30.94	stable	-0.406	C2760H4180N748O782S15	Cell wall
PeCWINV2	P_edulia010000886.g	1317	438	50135.8	8.89	32.67	stable	-0.476	C2279H3449N615O645S11	Cell wall
PeCWINV3	P_edulia050012394.g	1386	461	51667.3	5.44	32.59	stable	-0.367	C2321H3551N625O690S13	Cell wall
PeCWINV4	P_edulia070018529.g	1506	501	55866.6	9.44	39.06	stable	-0.346	C2517H3893N691O724S14	Cell wall
PeCWINV5	P_edulia090020687.g	1458	485	53498.2	8.46	29.51	stable	-0.367	C2400H3686N652O719S10	Cell wall
PeCWINV6	P_edulia090021020.g	1734	577	65341.4	5.28	43.98	unstable	-0.379	C2936H4448N782O879S18	Cell wall
PeVINV1	P_edulia010002228.g	1536	511	56870.9	4.63	33.16	stable	-0.168	C2586H3889N657O773S10	Vacuole
PeVINV2	P_edulia050011950.g	1539	512	57755	4.96	28.36	stable	-0.312	C2611H3958N680O781S12	Vacuole
PeN/AINV1	P_edulia010002781.g	1671	556	63376.8	6.31	51.18	unstable	-0.214	C2847H4408N762O815S32	Chloroplast, Cytoplasmic
PeN/AINV2	P_edulia010005264.g	1230	409	46214.2	5.73	47.72	unstable	-0.144	C2080H3223N555O592S23	Cytoplasmic, Chloroplast
PeN/AINV3	P_edulia020005781.g	2046	681	77283.6	6.46	41.28	unstable	-0.222	C3462H5405N941O1005S3	Chloroplast, Chromoplast
PeN/AINV4	P_edulia020007448.g	1725	574	65806.7	6.34	53.22	unstable	-0.261	C2957H4577N805O836S32	Cytoplasmic
PeN/AINV5	P_edulia050011333.g	1380	459	51830.5	5.4	50.4	unstable	-0.127	C2336H3613N617O672S23	Cytoplasmic
PeN/AINV6	P_edulia050012905.g	1689	562	63558.1	5.19	41.67	unstable	-0.297	C2856H4394N758O846S21	Peroxisomal, Cytoplasmic
PeN/AINV7	P_edulia050012923.g	1737	578	65368.1	5.11	42.05	unstable	-0.274	C2944H4510N776O870S21	Chloroplast
PeN/AINV8	P_edulia080019901.g	1725	574	65592.6	6.3	50.3	unstable	-0.222	C2947H4575N795O835S34	Cytoplasmic
PeSUS1	P_edulia060013986.g	2721	906	102681	6.35	34.5	stable	-0.274	C4629H7212N1218O1358S32	Cytoplasmic
PeSUS2	P_edulia060014187.g	2700	899	101985	7.86	33.91	stable	-0.34	C4586H7192N1226O1345S30	Cytoplasmic
PeSUS3	P_edulia070018073.g	2253	750	85610.1	5.57	30.69	stable	-0.257	C3867H6028N1028O1120S24	Cytoplasmic
PeSUS4	P_edulia090021099.g	2253	750	85753.1	5.76	30.57	stable	-0.264	C3872H6037N1039O1119S22	Cytoplasmic
PeSPS1	P_edulia060013503.g	3246	1081	121477	6.13	48.07	unstable	-0.474	C5334H8505N1523O1629S45	Cytoplasmic
PeSPS2	P_edulia070017150.g	1977	658	74779.7	8.74	43.85	unstable	-0.514	C3307H5286N954O971S26	Cytoplasmic
PeSPS3	P_edulia090020857.g	3360	1119	125883	5.86	46.73	unstable	-0.342	C5554H8808N1554O1683S50	Nuclear
PeSPS4	P_edulia090020887.g	3342	1113	124944	5.9	48.67	unstable	-0.374	C5509H8770N1550O1676S44	Nuclear
PeSPS5	P_edulia090021512.g	3156	1051	117685	6.14	45.56	unstable	-0.443	C5184H8200N1476O1579S38	Nuclear
PeSPP1	P_edulia010005297.g	1296	431	50075	6.42	48.34	unstable	-0.463	C2251H3462N620O647S16	Cytoplasmic

## Sheet: Table 2
Table 2 Gene features of all identified INV gene in Arabidopsis, rice, tomato, apple and passion fruit
Species	Gene name	Gene ID	Conserved domain	other names
Arabidopsis thaliana	AtVINV1	AT3G13784.1	Glyco_hydro_32N, Glyco_hydro_32C
	AtVINV2	AT1G55120.1	Glyco_hydro_32N, Glyco_hydro_32C
	AtCWINV1	AT1G62660.1	Glyco_hydro_32N, Glyco_hydro_32C
	AtCWINV2	AT1G12240.1	Glyco_hydro_32N, Glyco_hydro_32C
	AtCWINV3	AT5G11920.1	Glyco_hydro_32N, Glyco_hydro_32C
	AtCWINV4	AT2G36190.1	Glyco_hydro_32N, Glyco_hydro_32C
	AtCWINV5	AT3G52600.1	Glyco_hydro_32N, Glyco_hydro_32C
	AtCWINV6	AT3G13790.1	Glyco_hydro_32N, Glyco_hydro_32C
	AtN/AINV1	AT4G09510.1	Glyco_hydro_100	AtCINV2, At-A/N-InvI
	AtN/AINV2	AT1G35580.1	Glyco_hydro_100	AtCIN7, At-A/N-InvG, AtCYT-INV1
	AtN/AINV3	AT1G22650.1	Glyco_hydro_100	At-A/N-InvD
	AtN/AINV4	AT1G72000.1	Glyco_hydro_100
	AtN/AINV5	AT4G34860.1	Glyco_hydro_100
	AtN/AINV6	AT5G22510.1	Glyco_hydro_100
	AtN/AINV7	AT3G06500.1	Glyco_hydro_100	At-A/N-InvC
	AtN/AINV8	AT3G05820.1	Glyco_hydro_100
	AtN/AINV9	AT1G56560.1	Glyco_hydro_100	AtCIN1, At-A/N-InvA
Oryza sativa	OsVINV1	LOC_Os02g01590.1	Glyco_hydro_32N, Glyco_hydro_32C
	OsVINV2	LOC_Os04g45290.1	Glyco_hydro_32N, Glyco_hydro_32C
	OsCWINV1	LOC_Os03g52560.1	Glyco_hydro_32N, Glyco_hydro_32C
	OsCWINV2	LOC_Os04g33720.1	Glyco_hydro_32N, Glyco_hydro_32C
	OsCWINV3	LOC_Os04g33740.1	Glyco_hydro_32N, Glyco_hydro_32C
	OsCWINV4	LOC_Os02g33110.1	Glyco_hydro_32N, Glyco_hydro_32C
	OsCWINV5	LOC_Os01g73580.1	Glyco_hydro_32N, Glyco_hydro_32C
	OsCWINV6	LOC_Os04g56930.1	Glyco_hydro_32N, Glyco_hydro_32C
	OsCWINV7	LOC_Os04g56920.1	Glyco_hydro_32N, Glyco_hydro_32C
	OsCWINV8	LOC_Os09g08120.1	Glyco_hydro_32N, Glyco_hydro_32C
	OsCWINV9	LOC_Os09g08072.1	Glyco_hydro_32N, Glyco_hydro_32C
	OsN/AINV1	LOC_Os02g34560.1	Glyco_hydro_100	OsCYT-INV1
	OsN/AINV2	LOC_Os04g35280.1	Glyco_hydro_100
	OsN/AINV3	LOC_Os11g07440.3	Glyco_hydro_100
	OsN/AINV4	LOC_Os02g03320.1	Glyco_hydro_100
	OsN/AINV5	LOC_Os02g32730.1	Glyco_hydro_100
	OsN/AINV6	LOC_Os04g33490.1	Glyco_hydro_100
	OsN/AINV7	LOC_Os01g22900.1	Glyco_hydro_100
	OsN/AINV8	LOC_Os03g20020.1	Glyco_hydro_100
Solanum lycopersicum	SlCWINV1	Solyc03g121680.3.1	Glyco_hydro_32N, Glyco_hydro_32C
	SlCWINV2	Solyc06g064620.3.1	Glyco_hydro_32N, Glyco_hydro_32C
	SlCWINV3	Solyc09g010080.4.1	Glyco_hydro_32N, Glyco_hydro_32C	LIN5
	SlCWINV4	Solyc09g010090.6.1	Glyco_hydro_32N, Glyco_hydro_32C	LIN7
	SlCWINV5	Solyc10g083290.4.1	Glyco_hydro_32N, Glyco_hydro_32C
	SlCWINV6	Solyc10g083300.2.1	Glyco_hydro_32N, Glyco_hydro_32C
	SlCWINV7	Solyc10g085360.3.1	Glyco_hydro_32N, Glyco_hydro_32C
	SlCWINV8	Solyc10g085640.1.1	Glyco_hydro_32N, Glyco_hydro_32C
	SlCWINV9	Solyc10g085650.2.1	Glyco_hydro_32N, Glyco_hydro_32C
	SlVINV1	Solyc03g083910.6.1	Glyco_hydro_32N, Glyco_hydro_32C
	SlVINV2	Solyc08g079080.6.1	Glyco_hydro_32N, Glyco_hydro_32C
	SlN/AINV1	Solyc00g021660.1.1	Glyco_hydro_100
	SlN/AINV2	Solyc01g058010.3.1	Glyco_hydro_100
	SlN/AINV3	Solyc01g058020.4.1	Glyco_hydro_100
	SlN/AINV4	Solyc01g100810.3.1	Glyco_hydro_100
	SlN/AINV5	Solyc01g111100.6.1	Glyco_hydro_100
	SlN/AINV6	Solyc04g081440.3.1	Glyco_hydro_100
	SlN/AINV7	Solyc06g065210.4.1	Glyco_hydro_100
	SlN/AINV8	Solyc10g061980.1.1	Glyco_hydro_100
	SlN/AINV9	Solyc11g007270.3.1	Glyco_hydro_100
	SlN/AINV10	Solyc11g020610.3.1	Glyco_hydro_100
	SlN/AINV11	Solyc11g067050.4.1	Glyco_hydro_100
Malus domestica	MdVI1	MDP0000149570	Glyco_hydro_32N, Glyco_hydro_32C
	MdVI2	MDP0000377084	Glyco_hydro_32N, Glyco_hydro_32C
	MdVI3	MDP0000124776	Glyco_hydro_32N, Glyco_hydro_32C
	MdCWI1	MDP0000275150	Glyco_hydro_32N, Glyco_hydro_32C
	MdCWI2	MDP0000268052	Glyco_hydro_32N, Glyco_hydro_32C
	MdCWI3	MDP0000561738	Glyco_hydro_32N, Glyco_hydro_32C
	MdA/NI1	MDP0000146680	Glyco_hydro_100
	MdA/NI2	MDP0000186866	Glyco_hydro_100
	MdA/NI3	MDP0000163452	Glyco_hydro_100
	MdA/NI4	MDP0000319075	Glyco_hydro_100
	MdA/NI5	MDP0000531557	Glyco_hydro_100
	MdA/NI6	MDP0000297851	Glyco_hydro_100
	MdA/NI7	MDP0000261740	Glyco_hydro_100
	MdA/NI8	MDP0000315220	Glyco_hydro_100
	MdA/NI9	MDP0000291284	Glyco_hydro_100
	MdA/NI10	MDP0000133399	Glyco_hydro_100
	MdA/NI11	MDP0000652278	Glyco_hydro_100
	MdA/NI12	MDP0000095481	Glyco_hydro_100
Passiflora edulis	PeCWINV1	P_edulia010000882.g	Glyco_hydro_32N, Glyco_hydro_32C
	PeCWINV2	P_edulia010000886.g	Glyco_hydro_32N, Glyco_hydro_32C
	PeCWINV3	P_edulia050012394.g	Glyco_hydro_32N, Glyco_hydro_32C
	PeCWINV4	P_edulia070018529.g	Glyco_hydro_32N, Glyco_hydro_32C
	PeCWINV5	P_edulia090020687.g	Glyco_hydro_32N, Glyco_hydro_32C
	PeCWINV6	P_edulia090021020.g	Glyco_hydro_32N, Glyco_hydro_32C
	PeVINV1	P_edulia010002228.g	Glyco_hydro_32N, Glyco_hydro_32C
	PeVINV2	P_edulia050011950.g	Glyco_hydro_32N, Glyco_hydro_32C
	PeN/AINV1	P_edulia010002781.g	Glyco_hydro_100
	PeN/AINV2	P_edulia010005264.g	Glyco_hydro_100
	PeN/AINV3	P_edulia020005781.g	Glyco_hydro_100
	PeN/AINV4	P_edulia020007448.g	Glyco_hydro_100
	PeN/AINV5	P_edulia050011333.g	Glyco_hydro_100
	PeN/AINV6	P_edulia050012905.g	Glyco_hydro_100
	PeN/AINV7	P_edulia050012923.g	Glyco_hydro_100
	PeN/AINV8	P_edulia080019901.g	Glyco_hydro_100

## Sheet: Table 3-4
Table 3 Collibearity relationship of INV genes in passion fruit genome
Synteny Gene 1	Chromosome	Synteny Gene 2	Chromosome
PeCWINV4	Chr7	PeCWINV5	Chr9
PeCWINV6	Chr9
PeN/AINV2	Chr1	PeN/AINV5	Chr5
PeN/AINV4	Chr2	PeN/AINV8	Chr8
Table 4 Collibearity relationship of INV genes among species
Synteny Gene 1	Chromosome	Synteny Gene 2	Chromosome	Synteny Gene 3	Chromosome
AtCWINV4	Chr2	PeCWINV1	Chr1
AtCWINV5	Chr3
		PeVINV1	Chr1	MdVI2	Chr7
AtN/AINV2	Chr1	PeN/AINV1	Chr1
		PeN/AINV2	Chr1	MdA/NI9	Chr7
		PeN/AINV3	Chr2	MdA/NI12	Chr4
AtN/AINV5	Chr4	PeN/AINV4	Chr2	MdA/NI1	Chr10
				MdA/NI3	Chr15
				MdA/NI2	Chr5
AtCWINV1	Chr1	PeVINV2	Chr5	MdVI2	Chr7
AtCWINV2	Chr1
AtN/AINV7	Chr3	PeN/AINV6	Chr5	MdA/NI10	Chr13
		PeN/AINV7	Chr5	MdA/NI10	Chr13
		PeCWINV4	Chr7	MdCWI3	Chr9
AtN/AINV5	Chr4	PeN/AINV8	Chr8	MdA/NI1	Chr10
				MdA/NI3	Chr15
				MdA/NI2	Chr5
AtVINV1	Chr3	PeCWINV5	Chr9	MdCWI3	Chr9
AtCWINV3	Chr5	PeCWINV6	Chr9	MdCWI3	Chr9

## Sheet: Table 5
Table 5 FPKM of PeINV genes responding to drought, salt, cold, and high temperature.
ID	CK	Drought 8d	Drought 13d	Nacl 3d	Nacl 10d	Cold 20h	Cold 48h	High temperature 2h	High temperature 4h	High temperature 24h
PeCWINV1	0	0.00728857	0	0	0	0.0315797	0.0044204	0	0	0.0140455
PeCWINV2	0.0350186	0.0105941	0	0	0	0.024892	0.0136302	0.0116075	0.0236918	0
PeCWINV3	0.0108033	0.0411375	0.245837	0.170723	0.19896	0.158207	0.187585	0.0989698	0.0763376	0.0703194
PeCWINV4	0.071002	0.0517594	0.0483627	0.0447694	0	0.350738	0.0183178	0	0	0.0164318
PeCWINV5	5.40191	5.40733	26.5371	14.3764	30.3158	149.103	136.777	6.02681	13.5584	158.949
PeCWINV6	4.04093	8.74956	29.8569	8.26028	11.4148	8.78997	4.86385	3.93713	4.67035	18.7959
PeVINV1	31.5914	15.5373	0.920917	9.28624	14.799	5.69563	8.29527	15.2725	29.9384	4.67052
PeVINV2	1.79182	0.159468	34.6618	34.2934	3.07457	0.0662752	2.39782	2.91694	0.279814	47.3979
PeN/AINV1	0.61428	1.83584	0.286315	0.42704	1.06474	0.640842	0.818585	0.214534	0.250358	0.165383
PeN/AINV2	4.73632	40.3997	16.3443	15.9219	36.3349	12.6993	10.2801	6.58966	10.2341	3.43923
PeN/AINV3	2.62917	4.00066	11.001	25.9153	7.25359	9.54892	16.8678	7.44934	3.67888	28.0393
PeN/AINV4	0.508441	0.201829	0.383616	0.305622	0.395889	1.06409	0.584143	0.0321368	0.124478	0.169869
PeN/AINV5	25.3444	15.1252	21.2904	20.6787	24.3467	8.82897	16.5254	20.6265	20.4742	53.5702
PeN/AINV6	0.779744	19.5882	39.4891	14.6715	21.9003	75.794	217.504	4.91464	2.67008	61.3117
PeN/AINV7	0.274511	6.73392	12.4949	4.43546	7.22636	18.4067	54.0585	1.23471	0.860282	21.2208
PeN/AINV8	0.562733	0.56329	0.302004	0.397394	0.587524	0.200113	0.565506	0.73156	0.650064	0.153043

## Sheet: Table 6
Table 6 FPKM ofsugar metabolism pathway genes at three passion fruit developmental stages
ID	T1	T2	T3
PeSUS1	3.985	4.575	9.065
PeSUS2	1.88	1.575	10.43
PeSUS3	43.685	23.44	55.22
PeSUS4	211.585	8.65	28.92
PeSPS1	1.785	0.865	0.315
PeSPS2	9.075	2.985	0.355
PeSPS3	3.9	2.56	0.345
PeSPS4	19.275	20.735	4.49
PeSPS5	61.54	79.505	66.705
PeSPP1	7.545	5.365	8.44
PeCWINV1	0	0	0.075
PeCWINV2	0.095	0.69	3.95
PeCWINV3	0.445	0.38	0
PeCWINV4	8.245	10.995	0.055
PeCWINV5	188.61	404.69	682.41
PeCWINV6	22.545	23.64	15.57
PeVINV1	0	0	0.135
PeVINV2	1.315	0.12	0.13
PeN/AINV1	1.905	0.4	0.015
PeN/AINV2	6.055	5.065	1.975
PeN/AINV3	8.535	17.035	30.485
PeN/AINV4	20.495	3.675	0
PeN/AINV5	10.31	10.945	6.525
PeN/AINV6	3.455	1.41	0.685
PeN/AINV7	4.285	2.49	0.575
PeN/AINV8	2.04	0.625	0.03

## Sheet: Table 7
Table 7 sugar content in two passion fruit variaties
Variaty	Stages	Frucose	Gluctose	Sucrose	Total sugar	Sweetness index
TN	T1	10.8367	10.1367	46.3767	67.3533	97.6698
	T2	32.07	32.2833	43.2733	107.627	164.461
	T3	32.5967	31.0533	37.12	100.767	156.13
HJ	T1	11.1933	11.1	36.2758	58.569	85.8167
	T2	32.95	31	61.8984	125.847	190.347
	T3	35.2633	33.5133	52.5425	121.32	185.557

## Sheet: Table 8
Table 8 Pearson correlation analysis of fruit ripeness, sugar content, sweetness index and relative expression of PeCWINV5
Ripeness	1	0.904	0.911	0.621	0.794	0.995
Fructose	0.904	1	0.995	0.891	0.961	0.867
Glucose	0.911	0.995	1	0.887	0.964	0.878
Sucrose	0.621	0.891	0.887	1	0.944	0.564
Sweetness index	0.794	0.961	0.964	0.944	1	0.754
Relative Expression	0.995	0.867	0.878	0.564	0.754	1

## Sheet: Table 9
Table 9 Primers used in this study
Gene ID	Forward primer	Revese primer	Function
q-PeCWINV5	TGTTTGCAGGACCCATGATC	TTGTGCGGTGTCCAGTTAAC	quantitative RT-PCR
q-PeCWINV6	TGTTGTTGCCGGAAATCCAG	TCCGTTCAGCCAGTTCTTTG	quantitative RT-PCR
q-PeSUS3	AAGATCGCAGCAAGCCAATC	TCACCACCGACAACAACAAG	quantitative RT-PCR
q-PeSPS5	TGGAGGGTTGCACAAAAGTG	TGTTGTTGCTGTCCATTGGC	quantitative RT-PCR
EF 1α	ACCACCAAGTACTACTGCACTG	ATAAGCACGGCACAATCAGC	quantitative RT-PCR
c-PeCWINV5	ATGTTTGCAGGACCCATGATCTA	TCAGTTGATACGAGCTGTCTTCATG	CDS cloning
e-PeCWINV5	acgggggactcttgacagatctATGTTTGCAGGACCCATGATCTA	cagtgaaaagttcttctcctttactagtGTTGATACGAGCTGTCTTCATG	Expression vector construction
